# Supplementary material for: High Ecophysiological Plasticity of Desmarestia aculeata (Phaeophyceae) Present in an Arctic Fjord under Varying Salinity and Irradiance Conditions
Source: Biology (Basel). 2022 Oct 13;11(10):1499. doi: 10.3390/biology11101499 (PMC9598539; doi:10.3390/biology11101499)
Supplement: Supplementary file 1 [file biology-11-01499-s001.zip]

Archive with 1 entries (1 files):
- biology-1910806-supplementary.pdf
